# Supplementary material for: A universal chemical potential for sulfur vapours
Source: Chem Sci. 2015 Oct 16;7(2):1082–92. doi: 10.1039/c5sc03088a (PMC5954976; doi:10.1039/c5sc03088a)
Supplement: Supplementary file 1 [file SC-007-C5SC03088A-s001.zip]

Archive with 7 entries (6 files):
- ESI/
- ESI/H_pbe0_scaled_298alpharef.csv
- ESI/H_pbe0_scaled_S8dftref.csv
- ESI/mu_pbe0_scaled_298alpharef.csv
- ESI/mu_pbe0_scaled_S8dftref.csv
- ESI/n_pbe0_scaled_298alpharef.csv
- ESI/n_pbe0_scaled_S8dftref.csv
