# Supplementary material for: A universal chemical potential for sulfur vapours
Source: Chem Sci. 2015 Oct 16;7(2):1082–92. doi: 10.1039/c5sc03088a (PMC5954976; doi:10.1039/c5sc03088a)
Supplement: Supplementary file 1 [file SC-007-C5SC03088A-s001.zip › ESI/H_pbe0_scaled_298alpharef.csv]

# T/K	H (10^1.00 Pa) / kJ mol-1	H (10^1.67 Pa) / kJ mol-1	H (10^2.33 Pa) / kJ mol-1	H (10^3.00 Pa) / kJ mol-1	H (10^3.67 Pa) / kJ mol-1	H (10^4.33 Pa) / kJ mol-1	H (10^5.00 Pa) / kJ mol-1	H (10^5.67 Pa) / kJ mol-1	H (10^6.33 Pa) / kJ mol-1	H (10^7.00 Pa) / kJ mol-1
400	14.72	14.70	14.68	14.67	14.66	14.65	14.65	14.64	14.64	14.63
450	15.99	15.92	15.87	15.83	15.80	15.78	15.76	15.74	15.73	15.72
500	17.94	17.44	17.23	17.12	17.04	16.99	16.94	16.91	16.88	16.85
550	24.11	20.29	19.11	18.66	18.44	18.31	18.22	18.15	18.09	18.04
600	55.52	30.41	23.00	20.90	20.14	19.80	19.61	19.48	19.38	19.30
650	66.96	61.59	35.96	25.49	22.63	21.61	21.16	20.91	20.74	20.61
700	68.08	67.84	63.16	38.60	27.29	24.13	23.00	22.49	22.20	22.00
750	69.00	68.96	68.61	62.41	38.33	28.32	25.39	24.28	23.76	23.45
800	69.91	69.90	69.83	69.12	58.82	36.54	28.87	26.45	25.48	24.98
850	70.82	70.81	70.79	70.64	68.85	51.99	34.60	29.28	27.43	26.61
900	71.74	71.73	71.71	71.66	71.24	66.07	44.45	33.25	29.74	28.37
950	72.65	72.65	72.64	72.60	72.45	71.09	58.03	39.15	32.61	30.33
1000	73.57	73.56	73.56	73.53	73.45	72.98	68.00	47.83	36.34	32.56
1050	74.49	74.48	74.48	74.46	74.41	74.19	72.36	58.44	41.29	35.16
1100	75.41	75.41	75.40	75.38	75.34	75.21	74.42	67.24	47.80	38.27
1150	76.33	76.33	76.32	76.31	76.27	76.18	75.77	72.36	55.64	42.03
1200	77.25	77.25	77.24	77.23	77.20	77.13	76.87	75.15	63.47	46.57
1250	78.18	78.17	78.17	78.16	78.13	78.07	77.89	76.92	69.71	51.91
1300	79.10	79.10	79.09	79.08	79.06	79.01	78.87	78.25	73.95	57.78
1350	80.03	80.02	80.02	80.01	79.99	79.94	79.83	79.40	76.75	63.66
1400	80.95	80.95	80.95	80.94	80.92	80.88	80.78	80.45	78.73	68.91
1450	81.88	81.88	81.87	81.87	81.85	81.81	81.72	81.46	80.26	73.18
