# Supplementary material for: A universal chemical potential for sulfur vapours
Source: Chem Sci. 2015 Oct 16;7(2):1082–92. doi: 10.1039/c5sc03088a (PMC5954976; doi:10.1039/c5sc03088a)
Supplement: Supplementary file 1 [file SC-007-C5SC03088A-s001.zip › ESI/H_pbe0_scaled_S8dftref.csv]

# T/K	H (10^1.00 Pa) / kJ mol-1	H (10^1.67 Pa) / kJ mol-1	H (10^2.33 Pa) / kJ mol-1	H (10^3.00 Pa) / kJ mol-1	H (10^3.67 Pa) / kJ mol-1	H (10^4.33 Pa) / kJ mol-1	H (10^5.00 Pa) / kJ mol-1	H (10^5.67 Pa) / kJ mol-1	H (10^6.33 Pa) / kJ mol-1	H (10^7.00 Pa) / kJ mol-1
400	10.12	10.11	10.09	10.08	10.07	10.06	10.05	10.05	10.04	10.04
450	11.40	11.32	11.27	11.23	11.21	11.18	11.16	11.15	11.13	11.12
500	13.35	12.85	12.64	12.52	12.45	12.39	12.35	12.31	12.28	12.26
550	19.51	15.70	14.52	14.06	13.84	13.71	13.62	13.55	13.50	13.45
600	50.92	25.81	18.40	16.31	15.55	15.21	15.01	14.88	14.78	14.70
650	62.36	57.00	31.37	20.90	18.03	17.02	16.57	16.32	16.15	16.02
700	63.48	63.25	58.57	34.00	22.69	19.54	18.41	17.90	17.60	17.40
750	64.41	64.37	64.02	57.81	33.74	23.72	20.79	19.69	19.17	18.86
800	65.32	65.30	65.24	64.53	54.23	31.94	24.28	21.86	20.88	20.38
850	66.23	66.22	66.19	66.04	64.26	47.39	30.00	24.68	22.83	22.01
900	67.14	67.14	67.12	67.06	66.65	61.47	39.86	28.65	25.15	23.78
950	68.06	68.05	68.04	68.01	67.86	66.50	53.44	34.56	28.02	25.73
1000	68.98	68.97	68.96	68.94	68.86	68.39	63.40	43.24	31.74	27.96
1050	69.89	69.89	69.88	69.86	69.81	69.59	67.77	53.85	36.70	30.56
1100	70.81	70.81	70.80	70.79	70.75	70.62	69.82	62.65	43.21	33.67
1150	71.74	71.73	71.73	71.71	71.68	71.59	71.17	67.77	51.04	37.44
1200	72.66	72.66	72.65	72.64	72.61	72.54	72.28	70.56	58.88	41.98
1250	73.58	73.58	73.58	73.56	73.54	73.48	73.30	72.32	65.11	47.31
1300	74.51	74.50	74.50	74.49	74.47	74.42	74.27	73.66	69.35	53.19
1350	75.43	75.43	75.43	75.42	75.40	75.35	75.23	74.80	72.15	59.06
1400	76.36	76.36	76.35	76.34	76.32	76.28	76.18	75.86	74.13	64.31
1450	77.28	77.28	77.28	77.27	77.25	77.22	77.13	76.86	75.67	68.58
