# Supplementary material for: A universal chemical potential for sulfur vapours
Source: Chem Sci. 2015 Oct 16;7(2):1082–92. doi: 10.1039/c5sc03088a (PMC5954976; doi:10.1039/c5sc03088a)
Supplement: Supplementary file 1 [file SC-007-C5SC03088A-s001.zip › ESI/mu_pbe0_scaled_298alpharef.csv]

# T/K	mu (10^1.00 Pa) / kJ mol-1	mu (10^1.67 Pa) / kJ mol-1	mu (10^2.33 Pa) / kJ mol-1	mu (10^3.00 Pa) / kJ mol-1	mu (10^3.67 Pa) / kJ mol-1	mu (10^4.33 Pa) / kJ mol-1	mu (10^5.00 Pa) / kJ mol-1	mu (10^5.67 Pa) / kJ mol-1	mu (10^6.33 Pa) / kJ mol-1	mu (10^7.00 Pa) / kJ mol-1
400	-12.97	-12.33	-11.69	-11.05	-10.41	-9.77	-9.13	-8.49	-7.85	-7.21
450	-16.50	-15.77	-15.05	-14.33	-13.61	-12.89	-12.17	-11.45	-10.73	-10.01
500	-20.20	-19.37	-18.56	-17.75	-16.94	-16.14	-15.33	-14.53	-13.73	-12.93
550	-24.24	-23.17	-22.22	-21.31	-20.40	-19.51	-18.62	-17.73	-16.85	-15.96
600	-29.74	-27.46	-26.12	-25.03	-24.01	-23.01	-22.03	-21.05	-20.08	-19.11
650	-37.54	-33.52	-30.62	-29.01	-27.78	-26.65	-25.56	-24.49	-23.42	-22.36
700	-45.63	-41.17	-36.83	-33.61	-31.81	-30.45	-29.22	-28.04	-26.87	-25.72
750	-53.78	-49.00	-44.23	-39.63	-36.36	-34.48	-33.03	-31.71	-30.43	-29.18
800	-61.99	-56.89	-51.79	-46.72	-41.99	-38.90	-37.03	-35.51	-34.10	-32.74
850	-70.27	-64.84	-59.43	-54.02	-48.67	-44.06	-41.31	-39.46	-37.88	-36.39
900	-78.59	-72.85	-67.11	-61.38	-55.67	-50.16	-46.03	-43.61	-41.79	-40.15
950	-86.97	-80.91	-74.85	-68.80	-62.75	-56.78	-51.43	-48.03	-45.84	-44.01
1000	-95.39	-89.01	-82.64	-76.26	-69.90	-63.57	-57.48	-52.83	-50.06	-47.98
1050	-103.86	-97.17	-90.47	-83.77	-77.09	-70.43	-63.87	-58.13	-54.49	-52.06
1100	-112.38	-105.36	-98.34	-91.33	-84.32	-77.34	-70.41	-63.90	-59.20	-56.29
1150	-120.94	-113.60	-106.26	-98.93	-91.60	-84.29	-77.03	-69.99	-64.24	-60.67
1200	-129.53	-121.88	-114.22	-106.57	-98.92	-91.29	-83.69	-76.24	-69.62	-65.23
1250	-138.17	-130.19	-122.22	-114.24	-106.28	-98.33	-90.41	-82.59	-75.30	-69.99
1300	-146.84	-138.54	-130.25	-121.96	-113.67	-105.40	-97.16	-88.99	-81.19	-74.98
1350	-155.55	-146.93	-138.32	-129.71	-121.10	-112.51	-103.95	-95.45	-87.21	-80.20
1400	-164.29	-155.36	-146.42	-137.49	-128.57	-119.66	-110.77	-101.94	-93.32	-85.63
1450	-173.06	-163.81	-154.56	-145.31	-136.07	-126.83	-117.63	-108.48	-99.50	-91.23
