# Supplementary material for: A universal chemical potential for sulfur vapours
Source: Chem Sci. 2015 Oct 16;7(2):1082–92. doi: 10.1039/c5sc03088a (PMC5954976; doi:10.1039/c5sc03088a)
Supplement: Supplementary file 1 [file SC-007-C5SC03088A-s001.zip › ESI/mu_pbe0_scaled_S8dftref.csv]

# T/K	mu (10^1.00 Pa) / kJ mol-1	mu (10^1.67 Pa) / kJ mol-1	mu (10^2.33 Pa) / kJ mol-1	mu (10^3.00 Pa) / kJ mol-1	mu (10^3.67 Pa) / kJ mol-1	mu (10^4.33 Pa) / kJ mol-1	mu (10^5.00 Pa) / kJ mol-1	mu (10^5.67 Pa) / kJ mol-1	mu (10^6.33 Pa) / kJ mol-1	mu (10^7.00 Pa) / kJ mol-1
400	-17.56	-16.92	-16.28	-15.64	-15.00	-14.36	-13.72	-13.08	-12.45	-11.81
450	-21.09	-20.37	-19.64	-18.92	-18.20	-17.48	-16.76	-16.04	-15.32	-14.60
500	-24.80	-23.97	-23.15	-22.34	-21.53	-20.73	-19.93	-19.12	-18.32	-17.52
550	-28.83	-27.76	-26.81	-25.90	-25.00	-24.10	-23.21	-22.33	-21.44	-20.56
600	-34.33	-32.05	-30.71	-29.62	-28.60	-27.61	-26.62	-25.65	-24.67	-23.70
650	-42.14	-38.11	-35.21	-33.61	-32.37	-31.25	-30.16	-29.08	-28.02	-26.96
700	-50.22	-45.76	-41.42	-38.20	-36.40	-35.05	-33.82	-32.63	-31.47	-30.31
750	-58.37	-53.59	-48.82	-44.23	-40.95	-39.08	-37.62	-36.30	-35.03	-33.77
800	-66.59	-61.49	-56.39	-51.32	-46.58	-43.50	-41.62	-40.10	-38.69	-37.33
850	-74.86	-69.44	-64.02	-58.61	-53.27	-48.65	-45.90	-44.06	-42.47	-40.99
900	-83.19	-77.44	-71.71	-65.97	-60.26	-54.75	-50.63	-48.21	-46.38	-44.74
950	-91.56	-85.50	-79.44	-73.39	-67.35	-61.38	-56.02	-52.63	-50.43	-48.60
1000	-99.99	-93.61	-87.23	-80.86	-74.49	-68.16	-62.07	-57.43	-54.65	-52.57
1050	-108.46	-101.76	-95.06	-88.37	-81.68	-75.02	-68.47	-62.72	-59.09	-56.66
1100	-116.97	-109.95	-102.94	-95.92	-88.92	-81.93	-75.01	-68.49	-63.79	-60.88
1150	-125.53	-118.19	-110.86	-103.52	-96.20	-88.89	-81.62	-74.58	-68.83	-65.26
1200	-134.13	-126.47	-118.81	-111.16	-103.52	-95.88	-88.29	-80.83	-74.21	-69.82
1250	-142.76	-134.79	-126.81	-118.84	-110.87	-102.92	-95.00	-87.18	-79.89	-74.59
1300	-151.43	-143.14	-134.84	-126.55	-118.27	-109.99	-101.75	-93.59	-85.78	-79.58
1350	-160.14	-151.53	-142.91	-134.30	-125.70	-117.11	-108.54	-100.04	-91.81	-84.80
1400	-168.88	-159.95	-151.02	-142.09	-133.16	-124.25	-115.36	-106.54	-97.92	-90.22
1450	-177.66	-168.40	-159.15	-149.90	-140.66	-131.43	-122.22	-113.07	-104.09	-95.82
