# Supplementary material for: A universal chemical potential for sulfur vapours
Source: Chem Sci. 2015 Oct 16;7(2):1082–92. doi: 10.1039/c5sc03088a (PMC5954976; doi:10.1039/c5sc03088a)
Supplement: Supplementary file 1 [file SC-007-C5SC03088A-s001.zip › ESI/n_pbe0_scaled_298alpharef.csv]

# P = 10^1.00 Pa
# T/K	x(S2)	x(S3_ring)	x(S3_bent)	x(S4_buckled)	x(S4_eclipsed)	x(S5_ring)	x(S6_stack_S3)	x(S6_branched)	x(S6_buckled)	x(S6_chain_63)	x(S7_ring)	x(S7_branched)	x(S8)
400	0.0000	0.0000	0.0000	0.0000	0.0000	0.0000	0.0000	0.0000	0.0000	0.0000	0.0032	0.0000	0.1222
450	0.0004	0.0000	0.0000	0.0000	0.0000	0.0001	0.0000	0.0000	0.0000	0.0000	0.0088	0.0000	0.1171
500	0.0058	0.0000	0.0000	0.0000	0.0000	0.0009	0.0000	0.0000	0.0000	0.0000	0.0188	0.0000	0.1065
550	0.0527	0.0000	0.0001	0.0000	0.0000	0.0043	0.0000	0.0000	0.0000	0.0000	0.0306	0.0000	0.0824
600	0.3752	0.0000	0.0008	0.0000	0.0000	0.0074	0.0000	0.0000	0.0000	0.0000	0.0133	0.0000	0.0146
650	0.4957	0.0000	0.0007	0.0000	0.0000	0.0009	0.0000	0.0000	0.0000	0.0000	0.0002	0.0000	0.0001
700	0.4989	0.0000	0.0005	0.0000	0.0000	0.0001	0.0000	0.0000	0.0000	0.0000	0.0000	0.0000	0.0000
750	0.4993	0.0000	0.0004	0.0000	0.0000	0.0000	0.0000	0.0000	0.0000	0.0000	0.0000	0.0000	0.0000
800	0.4995	0.0000	0.0003	0.0000	0.0000	0.0000	0.0000	0.0000	0.0000	0.0000	0.0000	0.0000	0.0000
850	0.4996	0.0000	0.0003	0.0000	0.0000	0.0000	0.0000	0.0000	0.0000	0.0000	0.0000	0.0000	0.0000
900	0.4997	0.0000	0.0002	0.0000	0.0000	0.0000	0.0000	0.0000	0.0000	0.0000	0.0000	0.0000	0.0000
950	0.4997	0.0000	0.0002	0.0000	0.0000	0.0000	0.0000	0.0000	0.0000	0.0000	0.0000	0.0000	0.0000
1000	0.4998	0.0000	0.0002	0.0000	0.0000	0.0000	0.0000	0.0000	0.0000	0.0000	0.0000	0.0000	0.0000
1050	0.4998	0.0000	0.0001	0.0000	0.0000	0.0000	0.0000	0.0000	0.0000	0.0000	0.0000	0.0000	0.0000
1100	0.4998	0.0000	0.0001	0.0000	0.0000	0.0000	0.0000	0.0000	0.0000	0.0000	0.0000	0.0000	0.0000
1150	0.4998	0.0000	0.0001	0.0000	0.0000	0.0000	0.0000	0.0000	0.0000	0.0000	0.0000	0.0000	0.0000
1200	0.4998	0.0000	0.0001	0.0000	0.0000	0.0000	0.0000	0.0000	0.0000	0.0000	0.0000	0.0000	0.0000
1250	0.4999	0.0000	0.0001	0.0000	0.0000	0.0000	0.0000	0.0000	0.0000	0.0000	0.0000	0.0000	0.0000
1300	0.4999	0.0000	0.0001	0.0000	0.0000	0.0000	0.0000	0.0000	0.0000	0.0000	0.0000	0.0000	0.0000
1350	0.4999	0.0000	0.0001	0.0000	0.0000	0.0000	0.0000	0.0000	0.0000	0.0000	0.0000	0.0000	0.0000
1400	0.4999	0.0000	0.0001	0.0000	0.0000	0.0000	0.0000	0.0000	0.0000	0.0000	0.0000	0.0000	0.0000
1450	0.4999	0.0000	0.0001	0.0000	0.0000	0.0000	0.0000	0.0000	0.0000	0.0000	0.0000	0.0000	0.0000
# P = 10^1.67 Pa
# T/K	x(S2)	x(S3_ring)	x(S3_bent)	x(S4_buckled)	x(S4_eclipsed)	x(S5_ring)	x(S6_stack_S3)	x(S6_branched)	x(S6_buckled)	x(S6_chain_63)	x(S7_ring)	x(S7_branched)	x(S8)
400	0.0000	0.0000	0.0000	0.0000	0.0000	0.0000	0.0000	0.0000	0.0000	0.0000	0.0027	0.0000	0.1227
450	0.0001	0.0000	0.0000	0.0000	0.0000	0.0001	0.0000	0.0000	0.0000	0.0000	0.0073	0.0000	0.1185
500	0.0018	0.0000	0.0000	0.0000	0.0000	0.0005	0.0000	0.0000	0.0000	0.0000	0.0159	0.0000	0.1103
550	0.0150	0.0000	0.0000	0.0000	0.0000	0.0024	0.0000	0.0000	0.0000	0.0000	0.0280	0.0000	0.0952
600	0.1031	0.0000	0.0003	0.0000	0.0000	0.0081	0.0000	0.0000	0.0000	0.0000	0.0359	0.0000	0.0626
650	0.4309	0.0000	0.0013	0.0000	0.0000	0.0071	0.0000	0.0000	0.0000	0.0000	0.0077	0.0000	0.0056
700	0.4949	0.0000	0.0011	0.0000	0.0000	0.0010	0.0000	0.0000	0.0000	0.0000	0.0002	0.0000	0.0001
750	0.4983	0.0000	0.0009	0.0000	0.0000	0.0002	0.0000	0.0000	0.0000	0.0000	0.0000	0.0000	0.0000
800	0.4989	0.0000	0.0007	0.0000	0.0000	0.0000	0.0000	0.0000	0.0000	0.0000	0.0000	0.0000	0.0000
850	0.4991	0.0000	0.0006	0.0000	0.0000	0.0000	0.0000	0.0000	0.0000	0.0000	0.0000	0.0000	0.0000
900	0.4993	0.0000	0.0005	0.0000	0.0000	0.0000	0.0000	0.0000	0.0000	0.0000	0.0000	0.0000	0.0000
950	0.4994	0.0000	0.0004	0.0000	0.0000	0.0000	0.0000	0.0000	0.0000	0.0000	0.0000	0.0000	0.0000
1000	0.4995	0.0000	0.0003	0.0000	0.0000	0.0000	0.0000	0.0000	0.0000	0.0000	0.0000	0.0000	0.0000
1050	0.4995	0.0000	0.0003	0.0000	0.0000	0.0000	0.0000	0.0000	0.0000	0.0000	0.0000	0.0000	0.0000
1100	0.4996	0.0000	0.0003	0.0000	0.0000	0.0000	0.0000	0.0000	0.0000	0.0000	0.0000	0.0000	0.0000
1150	0.4996	0.0000	0.0002	0.0000	0.0000	0.0000	0.0000	0.0000	0.0000	0.0000	0.0000	0.0000	0.0000
1200	0.4997	0.0000	0.0002	0.0000	0.0000	0.0000	0.0000	0.0000	0.0000	0.0000	0.0000	0.0000	0.0000
1250	0.4997	0.0000	0.0002	0.0000	0.0000	0.0000	0.0000	0.0000	0.0000	0.0000	0.0000	0.0000	0.0000
1300	0.4997	0.0000	0.0002	0.0000	0.0000	0.0000	0.0000	0.0000	0.0000	0.0000	0.0000	0.0000	0.0000
1350	0.4997	0.0000	0.0002	0.0000	0.0000	0.0000	0.0000	0.0000	0.0000	0.0000	0.0000	0.0000	0.0000
1400	0.4998	0.0000	0.0001	0.0000	0.0000	0.0000	0.0000	0.0000	0.0000	0.0000	0.0000	0.0000	0.0000
1450	0.4998	0.0000	0.0001	0.0000	0.0000	0.0000	0.0000	0.0000	0.0000	0.0000	0.0000	0.0000	0.0000
# P = 10^2.33 Pa
# T/K	x(S2)	x(S3_ring)	x(S3_bent)	x(S4_buckled)	x(S4_eclipsed)	x(S5_ring)	x(S6_stack_S3)	x(S6_branched)	x(S6_buckled)	x(S6_chain_63)	x(S7_ring)	x(S7_branched)	x(S8)
400	0.0000	0.0000	0.0000	0.0000	0.0000	0.0000	0.0000	0.0000	0.0000	0.0000	0.0022	0.0000	0.1231
450	0.0000	0.0000	0.0000	0.0000	0.0000	0.0000	0.0000	0.0000	0.0000	0.0000	0.0061	0.0000	0.1196
500	0.0006	0.0000	0.0000	0.0000	0.0000	0.0003	0.0000	0.0000	0.0000	0.0000	0.0134	0.0000	0.1129
550	0.0046	0.0000	0.0000	0.0000	0.0000	0.0014	0.0000	0.0000	0.0000	0.0000	0.0243	0.0000	0.1017
600	0.0275	0.0000	0.0001	0.0000	0.0000	0.0048	0.0000	0.0000	0.0000	0.0000	0.0365	0.0000	0.0832
650	0.1465	0.0000	0.0008	0.0000	0.0000	0.0121	0.0000	0.0000	0.0000	0.0000	0.0380	0.0000	0.0473
700	0.4362	0.0000	0.0021	0.0000	0.0000	0.0082	0.0000	0.0000	0.0000	0.0000	0.0070	0.0000	0.0039
750	0.4921	0.0000	0.0019	0.0000	0.0000	0.0015	0.0000	0.0000	0.0000	0.0000	0.0003	0.0000	0.0001
800	0.4969	0.0000	0.0015	0.0000	0.0000	0.0003	0.0000	0.0000	0.0000	0.0000	0.0000	0.0000	0.0000
850	0.4980	0.0000	0.0012	0.0000	0.0000	0.0001	0.0000	0.0000	0.0000	0.0000	0.0000	0.0000	0.0000
900	0.4984	0.0000	0.0010	0.0000	0.0000	0.0000	0.0000	0.0000	0.0000	0.0000	0.0000	0.0000	0.0000
950	0.4987	0.0000	0.0008	0.0000	0.0000	0.0000	0.0000	0.0000	0.0000	0.0000	0.0000	0.0000	0.0000
1000	0.4989	0.0000	0.0007	0.0000	0.0000	0.0000	0.0000	0.0000	0.0000	0.0000	0.0000	0.0000	0.0000
1050	0.4990	0.0000	0.0006	0.0000	0.0000	0.0000	0.0000	0.0000	0.0000	0.0000	0.0000	0.0000	0.0000
1100	0.4991	0.0000	0.0006	0.0000	0.0000	0.0000	0.0000	0.0000	0.0000	0.0000	0.0000	0.0000	0.0000
1150	0.4992	0.0000	0.0005	0.0000	0.0000	0.0000	0.0000	0.0000	0.0000	0.0000	0.0000	0.0000	0.0000
1200	0.4993	0.0000	0.0004	0.0000	0.0000	0.0000	0.0000	0.0000	0.0000	0.0000	0.0000	0.0000	0.0000
1250	0.4994	0.0000	0.0004	0.0000	0.0000	0.0000	0.0000	0.0000	0.0000	0.0000	0.0000	0.0000	0.0000
1300	0.4994	0.0000	0.0004	0.0000	0.0000	0.0000	0.0000	0.0000	0.0000	0.0000	0.0000	0.0000	0.0000
1350	0.4995	0.0000	0.0003	0.0000	0.0000	0.0000	0.0000	0.0000	0.0000	0.0000	0.0000	0.0000	0.0000
1400	0.4995	0.0000	0.0003	0.0000	0.0000	0.0000	0.0000	0.0000	0.0000	0.0000	0.0000	0.0000	0.0000
1450	0.4995	0.0000	0.0003	0.0000	0.0000	0.0000	0.0000	0.0000	0.0000	0.0000	0.0000	0.0000	0.0000
# P = 10^3.00 Pa
# T/K	x(S2)	x(S3_ring)	x(S3_bent)	x(S4_buckled)	x(S4_eclipsed)	x(S5_ring)	x(S6_stack_S3)	x(S6_branched)	x(S6_buckled)	x(S6_chain_63)	x(S7_ring)	x(S7_branched)	x(S8)
400	0.0000	0.0000	0.0000	0.0000	0.0000	0.0000	0.0000	0.0000	0.0000	0.0000	0.0018	0.0000	0.1234
450	0.0000	0.0000	0.0000	0.0000	0.0000	0.0000	0.0000	0.0000	0.0000	0.0000	0.0051	0.0000	0.1205
500	0.0002	0.0000	0.0000	0.0000	0.0000	0.0002	0.0000	0.0000	0.0000	0.0000	0.0112	0.0000	0.1150
550	0.0014	0.0000	0.0000	0.0000	0.0000	0.0008	0.0000	0.0000	0.0000	0.0000	0.0207	0.0000	0.1060
600	0.0082	0.0000	0.0000	0.0000	0.0000	0.0028	0.0000	0.0000	0.0000	0.0000	0.0326	0.0000	0.0926
650	0.0378	0.0000	0.0003	0.0000	0.0000	0.0076	0.0000	0.0000	0.0000	0.0000	0.0434	0.0000	0.0727
700	0.1592	0.0000	0.0013	0.0000	0.0000	0.0157	0.0000	0.0000	0.0000	0.0000	0.0405	0.0000	0.0394
750	0.4134	0.0000	0.0033	0.0000	0.0000	0.0115	0.0000	0.0000	0.0000	0.0000	0.0096	0.0000	0.0047
800	0.4851	0.0001	0.0031	0.0000	0.0000	0.0029	0.0000	0.0000	0.0000	0.0000	0.0007	0.0000	0.0002
850	0.4941	0.0001	0.0025	0.0000	0.0000	0.0007	0.0000	0.0000	0.0000	0.0000	0.0001	0.0000	0.0000
900	0.4962	0.0000	0.0021	0.0000	0.0000	0.0002	0.0000	0.0000	0.0000	0.0000	0.0000	0.0000	0.0000
950	0.4971	0.0000	0.0018	0.0000	0.0000	0.0001	0.0000	0.0000	0.0000	0.0000	0.0000	0.0000	0.0000
1000	0.4975	0.0000	0.0015	0.0000	0.0000	0.0000	0.0000	0.0000	0.0000	0.0000	0.0000	0.0000	0.0000
1050	0.4979	0.0000	0.0014	0.0000	0.0000	0.0000	0.0000	0.0000	0.0000	0.0000	0.0000	0.0000	0.0000
1100	0.4981	0.0000	0.0012	0.0000	0.0000	0.0000	0.0000	0.0000	0.0000	0.0000	0.0000	0.0000	0.0000
1150	0.4983	0.0000	0.0011	0.0000	0.0000	0.0000	0.0000	0.0000	0.0000	0.0000	0.0000	0.0000	0.0000
1200	0.4985	0.0000	0.0010	0.0000	0.0000	0.0000	0.0000	0.0000	0.0000	0.0000	0.0000	0.0000	0.0000
1250	0.4986	0.0000	0.0009	0.0000	0.0000	0.0000	0.0000	0.0000	0.0000	0.0000	0.0000	0.0000	0.0000
1300	0.4987	0.0000	0.0008	0.0000	0.0000	0.0000	0.0000	0.0000	0.0000	0.0000	0.0000	0.0000	0.0000
1350	0.4988	0.0000	0.0007	0.0000	0.0000	0.0000	0.0000	0.0000	0.0000	0.0000	0.0000	0.0000	0.0000
1400	0.4989	0.0000	0.0007	0.0000	0.0000	0.0000	0.0000	0.0000	0.0000	0.0000	0.0000	0.0000	0.0000
1450	0.4990	0.0000	0.0006	0.0000	0.0000	0.0000	0.0000	0.0000	0.0000	0.0000	0.0000	0.0000	0.0000
# P = 10^3.67 Pa
# T/K	x(S2)	x(S3_ring)	x(S3_bent)	x(S4_buckled)	x(S4_eclipsed)	x(S5_ring)	x(S6_stack_S3)	x(S6_branched)	x(S6_buckled)	x(S6_chain_63)	x(S7_ring)	x(S7_branched)	x(S8)
400	0.0000	0.0000	0.0000	0.0000	0.0000	0.0000	0.0000	0.0000	0.0000	0.0000	0.0015	0.0000	0.1237
450	0.0000	0.0000	0.0000	0.0000	0.0000	0.0000	0.0000	0.0000	0.0000	0.0000	0.0042	0.0000	0.1213
500	0.0001	0.0000	0.0000	0.0000	0.0000	0.0001	0.0000	0.0000	0.0000	0.0000	0.0094	0.0000	0.1167
550	0.0005	0.0000	0.0000	0.0000	0.0000	0.0005	0.0000	0.0000	0.0000	0.0000	0.0175	0.0000	0.1093
600	0.0026	0.0000	0.0000	0.0000	0.0000	0.0016	0.0000	0.0000	0.0000	0.0000	0.0283	0.0000	0.0986
650	0.0111	0.0000	0.0001	0.0000	0.0000	0.0044	0.0000	0.0000	0.0000	0.0000	0.0401	0.0000	0.0843
700	0.0413	0.0000	0.0005	0.0000	0.0000	0.0103	0.0000	0.0000	0.0000	0.0000	0.0491	0.0000	0.0651
750	0.1406	0.0000	0.0019	0.0000	0.0000	0.0190	0.0000	0.0000	0.0000	0.0000	0.0453	0.0000	0.0376
800	0.3559	0.0001	0.0046	0.0000	0.0001	0.0178	0.0000	0.0000	0.0000	0.0000	0.0171	0.0000	0.0081
850	0.4666	0.0001	0.0051	0.0000	0.0001	0.0064	0.0000	0.0000	0.0000	0.0000	0.0021	0.0000	0.0005
900	0.4873	0.0001	0.0045	0.0000	0.0000	0.0019	0.0000	0.0000	0.0000	0.0000	0.0002	0.0000	0.0000
950	0.4924	0.0001	0.0038	0.0000	0.0000	0.0006	0.0000	0.0000	0.0000	0.0000	0.0000	0.0000	0.0000
1000	0.4943	0.0001	0.0033	0.0000	0.0000	0.0002	0.0000	0.0000	0.0000	0.0000	0.0000	0.0000	0.0000
1050	0.4953	0.0001	0.0029	0.0000	0.0000	0.0001	0.0000	0.0000	0.0000	0.0000	0.0000	0.0000	0.0000
1100	0.4959	0.0001	0.0026	0.0000	0.0000	0.0000	0.0000	0.0000	0.0000	0.0000	0.0000	0.0000	0.0000
1150	0.4964	0.0001	0.0023	0.0000	0.0000	0.0000	0.0000	0.0000	0.0000	0.0000	0.0000	0.0000	0.0000
1200	0.4967	0.0001	0.0021	0.0000	0.0000	0.0000	0.0000	0.0000	0.0000	0.0000	0.0000	0.0000	0.0000
1250	0.4970	0.0001	0.0019	0.0000	0.0000	0.0000	0.0000	0.0000	0.0000	0.0000	0.0000	0.0000	0.0000
1300	0.4973	0.0001	0.0017	0.0000	0.0000	0.0000	0.0000	0.0000	0.0000	0.0000	0.0000	0.0000	0.0000
1350	0.4975	0.0001	0.0016	0.0000	0.0000	0.0000	0.0000	0.0000	0.0000	0.0000	0.0000	0.0000	0.0000
1400	0.4976	0.0001	0.0015	0.0000	0.0000	0.0000	0.0000	0.0000	0.0000	0.0000	0.0000	0.0000	0.0000
1450	0.4978	0.0001	0.0014	0.0000	0.0000	0.0000	0.0000	0.0000	0.0000	0.0000	0.0000	0.0000	0.0000
# P = 10^4.33 Pa
# T/K	x(S2)	x(S3_ring)	x(S3_bent)	x(S4_buckled)	x(S4_eclipsed)	x(S5_ring)	x(S6_stack_S3)	x(S6_branched)	x(S6_buckled)	x(S6_chain_63)	x(S7_ring)	x(S7_branched)	x(S8)
400	0.0000	0.0000	0.0000	0.0000	0.0000	0.0000	0.0000	0.0000	0.0000	0.0000	0.0012	0.0000	0.1239
450	0.0000	0.0000	0.0000	0.0000	0.0000	0.0000	0.0000	0.0000	0.0000	0.0000	0.0035	0.0000	0.1219
500	0.0000	0.0000	0.0000	0.0000	0.0000	0.0001	0.0000	0.0000	0.0000	0.0000	0.0078	0.0000	0.1181
550	0.0001	0.0000	0.0000	0.0000	0.0000	0.0003	0.0000	0.0000	0.0000	0.0000	0.0148	0.0000	0.1119
600	0.0008	0.0000	0.0000	0.0000	0.0000	0.0009	0.0000	0.0000	0.0000	0.0000	0.0242	0.0000	0.1030
650	0.0035	0.0000	0.0000	0.0000	0.0000	0.0026	0.0000	0.0000	0.0000	0.0000	0.0354	0.0000	0.0916
700	0.0121	0.0000	0.0002	0.0000	0.0000	0.0061	0.0000	0.0000	0.0000	0.0000	0.0463	0.0000	0.0775
750	0.0372	0.0000	0.0007	0.0000	0.0000	0.0124	0.0000	0.0000	0.0000	0.0000	0.0540	0.0000	0.0604
800	0.1058	0.0000	0.0022	0.0000	0.0000	0.0212	0.0000	0.0000	0.0001	0.0000	0.0519	0.0000	0.0390
850	0.2604	0.0001	0.0055	0.0000	0.0001	0.0253	0.0000	0.0000	0.0001	0.0000	0.0308	0.0000	0.0149
900	0.4144	0.0002	0.0079	0.0000	0.0002	0.0149	0.0000	0.0000	0.0000	0.0000	0.0077	0.0000	0.0022
950	0.4681	0.0002	0.0077	0.0000	0.0001	0.0058	0.0000	0.0000	0.0000	0.0000	0.0012	0.0000	0.0002
1000	0.4828	0.0002	0.0069	0.0000	0.0001	0.0022	0.0000	0.0000	0.0000	0.0000	0.0002	0.0000	0.0000
1050	0.4880	0.0002	0.0061	0.0000	0.0001	0.0009	0.0000	0.0000	0.0000	0.0000	0.0000	0.0000	0.0000
1100	0.4904	0.0002	0.0054	0.0000	0.0001	0.0004	0.0000	0.0000	0.0000	0.0000	0.0000	0.0000	0.0000
1150	0.4918	0.0002	0.0049	0.0000	0.0001	0.0002	0.0000	0.0000	0.0000	0.0000	0.0000	0.0000	0.0000
1200	0.4928	0.0002	0.0044	0.0000	0.0000	0.0001	0.0000	0.0000	0.0000	0.0000	0.0000	0.0000	0.0000
1250	0.4935	0.0002	0.0040	0.0000	0.0000	0.0001	0.0000	0.0000	0.0000	0.0000	0.0000	0.0000	0.0000
1300	0.4940	0.0002	0.0037	0.0000	0.0000	0.0000	0.0000	0.0000	0.0000	0.0000	0.0000	0.0000	0.0000
1350	0.4945	0.0002	0.0034	0.0000	0.0000	0.0000	0.0000	0.0000	0.0000	0.0000	0.0000	0.0000	0.0000
1400	0.4949	0.0002	0.0032	0.0000	0.0000	0.0000	0.0000	0.0000	0.0000	0.0000	0.0000	0.0000	0.0000
1450	0.4952	0.0002	0.0030	0.0000	0.0000	0.0000	0.0000	0.0000	0.0000	0.0000	0.0000	0.0000	0.0000
# P = 10^5.00 Pa
# T/K	x(S2)	x(S3_ring)	x(S3_bent)	x(S4_buckled)	x(S4_eclipsed)	x(S5_ring)	x(S6_stack_S3)	x(S6_branched)	x(S6_buckled)	x(S6_chain_63)	x(S7_ring)	x(S7_branched)	x(S8)
400	0.0000	0.0000	0.0000	0.0000	0.0000	0.0000	0.0000	0.0000	0.0000	0.0000	0.0010	0.0000	0.1241
450	0.0000	0.0000	0.0000	0.0000	0.0000	0.0000	0.0000	0.0000	0.0000	0.0000	0.0029	0.0000	0.1225
500	0.0000	0.0000	0.0000	0.0000	0.0000	0.0000	0.0000	0.0000	0.0000	0.0000	0.0065	0.0000	0.1193
550	0.0000	0.0000	0.0000	0.0000	0.0000	0.0001	0.0000	0.0000	0.0000	0.0000	0.0124	0.0000	0.1141
600	0.0003	0.0000	0.0000	0.0000	0.0000	0.0005	0.0000	0.0000	0.0000	0.0000	0.0206	0.0000	0.1066
650	0.0011	0.0000	0.0000	0.0000	0.0000	0.0015	0.0000	0.0000	0.0000	0.0000	0.0306	0.0000	0.0970
700	0.0038	0.0000	0.0001	0.0000	0.0000	0.0036	0.0000	0.0000	0.0000	0.0000	0.0414	0.0000	0.0856
750	0.0111	0.0000	0.0003	0.0000	0.0000	0.0074	0.0000	0.0000	0.0000	0.0000	0.0513	0.0000	0.0726
800	0.0290	0.0000	0.0008	0.0000	0.0000	0.0136	0.0000	0.0000	0.0001	0.0000	0.0582	0.0000	0.0580
850	0.0706	0.0000	0.0022	0.0000	0.0001	0.0220	0.0000	0.0000	0.0001	0.0000	0.0584	0.0000	0.0416
900	0.1594	0.0001	0.0053	0.0000	0.0002	0.0299	0.0000	0.0000	0.0002	0.0000	0.0466	0.0000	0.0234
950	0.2988	0.0003	0.0097	0.0000	0.0003	0.0282	0.0000	0.0000	0.0001	0.0000	0.0236	0.0000	0.0080
1000	0.4079	0.0004	0.0121	0.0000	0.0004	0.0168	0.0000	0.0000	0.0001	0.0000	0.0069	0.0000	0.0015
1050	0.4540	0.0004	0.0120	0.0000	0.0004	0.0080	0.0000	0.0000	0.0000	0.0000	0.0016	0.0000	0.0002
1100	0.4713	0.0004	0.0111	0.0000	0.0003	0.0037	0.0000	0.0000	0.0000	0.0000	0.0004	0.0000	0.0000
1150	0.4788	0.0004	0.0101	0.0000	0.0003	0.0018	0.0000	0.0000	0.0000	0.0000	0.0001	0.0000	0.0000
1200	0.4827	0.0004	0.0093	0.0000	0.0002	0.0009	0.0000	0.0000	0.0000	0.0000	0.0000	0.0000	0.0000
1250	0.4850	0.0004	0.0085	0.0000	0.0002	0.0005	0.0000	0.0000	0.0000	0.0000	0.0000	0.0000	0.0000
1300	0.4867	0.0004	0.0078	0.0000	0.0002	0.0003	0.0000	0.0000	0.0000	0.0000	0.0000	0.0000	0.0000
1350	0.4879	0.0004	0.0072	0.0000	0.0001	0.0002	0.0000	0.0000	0.0000	0.0000	0.0000	0.0000	0.0000
1400	0.4888	0.0004	0.0068	0.0000	0.0001	0.0001	0.0000	0.0000	0.0000	0.0000	0.0000	0.0000	0.0000
1450	0.4896	0.0004	0.0063	0.0000	0.0001	0.0001	0.0000	0.0000	0.0000	0.0000	0.0000	0.0000	0.0000
# P = 10^5.67 Pa
# T/K	x(S2)	x(S3_ring)	x(S3_bent)	x(S4_buckled)	x(S4_eclipsed)	x(S5_ring)	x(S6_stack_S3)	x(S6_branched)	x(S6_buckled)	x(S6_chain_63)	x(S7_ring)	x(S7_branched)	x(S8)
400	0.0000	0.0000	0.0000	0.0000	0.0000	0.0000	0.0000	0.0000	0.0000	0.0000	0.0008	0.0000	0.1243
450	0.0000	0.0000	0.0000	0.0000	0.0000	0.0000	0.0000	0.0000	0.0000	0.0000	0.0024	0.0000	0.1229
500	0.0000	0.0000	0.0000	0.0000	0.0000	0.0000	0.0000	0.0000	0.0000	0.0000	0.0054	0.0000	0.1202
550	0.0000	0.0000	0.0000	0.0000	0.0000	0.0001	0.0000	0.0000	0.0000	0.0000	0.0104	0.0000	0.1159
600	0.0001	0.0000	0.0000	0.0000	0.0000	0.0003	0.0000	0.0000	0.0000	0.0000	0.0174	0.0000	0.1096
650	0.0003	0.0000	0.0000	0.0000	0.0000	0.0009	0.0000	0.0000	0.0000	0.0000	0.0262	0.0000	0.1014
700	0.0012	0.0000	0.0000	0.0000	0.0000	0.0021	0.0000	0.0000	0.0000	0.0000	0.0362	0.0000	0.0917
750	0.0035	0.0000	0.0001	0.0000	0.0000	0.0044	0.0000	0.0000	0.0000	0.0000	0.0463	0.0000	0.0809
800	0.0088	0.0000	0.0003	0.0000	0.0000	0.0081	0.0000	0.0000	0.0000	0.0000	0.0552	0.0000	0.0692
850	0.0202	0.0000	0.0008	0.0000	0.0000	0.0138	0.0000	0.0000	0.0001	0.0000	0.0616	0.0000	0.0570
900	0.0432	0.0000	0.0020	0.0000	0.0001	0.0214	0.0000	0.0000	0.0001	0.0000	0.0637	0.0000	0.0442
950	0.0873	0.0001	0.0044	0.0000	0.0002	0.0299	0.0000	0.0000	0.0002	0.0000	0.0590	0.0000	0.0309
1000	0.1645	0.0003	0.0085	0.0000	0.0005	0.0361	0.0000	0.0000	0.0003	0.0001	0.0454	0.0000	0.0178
1050	0.2701	0.0005	0.0138	0.0000	0.0008	0.0341	0.0000	0.0000	0.0003	0.0001	0.0260	0.0000	0.0074
1100	0.3637	0.0006	0.0175	0.0000	0.0010	0.0242	0.0000	0.0000	0.0002	0.0001	0.0106	0.0000	0.0022
1150	0.4184	0.0007	0.0185	0.0000	0.0010	0.0143	0.0000	0.0000	0.0001	0.0001	0.0036	0.0000	0.0005
1200	0.4453	0.0008	0.0180	0.0000	0.0009	0.0079	0.0000	0.0000	0.0000	0.0000	0.0012	0.0000	0.0001
1250	0.4589	0.0008	0.0170	0.0000	0.0008	0.0045	0.0000	0.0000	0.0000	0.0000	0.0004	0.0000	0.0000
1300	0.4664	0.0008	0.0159	0.0000	0.0007	0.0026	0.0000	0.0000	0.0000	0.0000	0.0001	0.0000	0.0000
1350	0.4711	0.0008	0.0149	0.0000	0.0006	0.0015	0.0000	0.0000	0.0000	0.0000	0.0001	0.0000	0.0000
1400	0.4743	0.0008	0.0140	0.0000	0.0005	0.0010	0.0000	0.0000	0.0000	0.0000	0.0000	0.0000	0.0000
1450	0.4766	0.0008	0.0131	0.0000	0.0005	0.0006	0.0000	0.0000	0.0000	0.0000	0.0000	0.0000	0.0000
# P = 10^6.33 Pa
# T/K	x(S2)	x(S3_ring)	x(S3_bent)	x(S4_buckled)	x(S4_eclipsed)	x(S5_ring)	x(S6_stack_S3)	x(S6_branched)	x(S6_buckled)	x(S6_chain_63)	x(S7_ring)	x(S7_branched)	x(S8)
400	0.0000	0.0000	0.0000	0.0000	0.0000	0.0000	0.0000	0.0000	0.0000	0.0000	0.0007	0.0000	0.1244
450	0.0000	0.0000	0.0000	0.0000	0.0000	0.0000	0.0000	0.0000	0.0000	0.0000	0.0020	0.0000	0.1233
500	0.0000	0.0000	0.0000	0.0000	0.0000	0.0000	0.0000	0.0000	0.0000	0.0000	0.0045	0.0000	0.1211
550	0.0000	0.0000	0.0000	0.0000	0.0000	0.0000	0.0000	0.0000	0.0000	0.0000	0.0087	0.0000	0.1174
600	0.0000	0.0000	0.0000	0.0000	0.0000	0.0002	0.0000	0.0000	0.0000	0.0000	0.0146	0.0000	0.1121
650	0.0001	0.0000	0.0000	0.0000	0.0000	0.0005	0.0000	0.0000	0.0000	0.0000	0.0223	0.0000	0.1051
700	0.0004	0.0000	0.0000	0.0000	0.0000	0.0012	0.0000	0.0000	0.0000	0.0000	0.0313	0.0000	0.0968
750	0.0011	0.0000	0.0000	0.0000	0.0000	0.0025	0.0000	0.0000	0.0000	0.0000	0.0408	0.0000	0.0874
800	0.0028	0.0000	0.0001	0.0000	0.0000	0.0048	0.0000	0.0000	0.0000	0.0000	0.0500	0.0000	0.0775
850	0.0062	0.0000	0.0003	0.0000	0.0000	0.0083	0.0000	0.0000	0.0001	0.0000	0.0581	0.0000	0.0672
900	0.0129	0.0000	0.0008	0.0000	0.0000	0.0132	0.0000	0.0000	0.0001	0.0000	0.0642	0.0000	0.0569
950	0.0249	0.0000	0.0016	0.0000	0.0001	0.0196	0.0000	0.0000	0.0002	0.0000	0.0675	0.0000	0.0466
1000	0.0455	0.0001	0.0033	0.0000	0.0003	0.0272	0.0000	0.0000	0.0003	0.0001	0.0668	0.0000	0.0365
1050	0.0795	0.0002	0.0062	0.0000	0.0005	0.0350	0.0000	0.0000	0.0004	0.0001	0.0613	0.0000	0.0265
1100	0.1320	0.0004	0.0106	0.0000	0.0010	0.0410	0.0000	0.0000	0.0005	0.0002	0.0503	0.0000	0.0172
1150	0.2028	0.0006	0.0164	0.0000	0.0016	0.0420	0.0000	0.0000	0.0005	0.0003	0.0352	0.0000	0.0095
1200	0.2795	0.0009	0.0220	0.0000	0.0021	0.0365	0.0000	0.0000	0.0004	0.0003	0.0204	0.0000	0.0043
1250	0.3433	0.0012	0.0257	0.0000	0.0024	0.0273	0.0000	0.0000	0.0003	0.0003	0.0100	0.0000	0.0016
1300	0.3866	0.0013	0.0272	0.0000	0.0025	0.0186	0.0000	0.0000	0.0002	0.0002	0.0045	0.0000	0.0006
1350	0.4133	0.0014	0.0273	0.0000	0.0023	0.0122	0.0000	0.0000	0.0001	0.0002	0.0020	0.0000	0.0002
1400	0.4297	0.0015	0.0266	0.0000	0.0022	0.0080	0.0000	0.0000	0.0001	0.0001	0.0009	0.0000	0.0001
1450	0.4403	0.0015	0.0256	0.0000	0.0020	0.0053	0.0000	0.0000	0.0000	0.0001	0.0004	0.0000	0.0000
# P = 10^7.00 Pa
# T/K	x(S2)	x(S3_ring)	x(S3_bent)	x(S4_buckled)	x(S4_eclipsed)	x(S5_ring)	x(S6_stack_S3)	x(S6_branched)	x(S6_buckled)	x(S6_chain_63)	x(S7_ring)	x(S7_branched)	x(S8)
400	0.0000	0.0000	0.0000	0.0000	0.0000	0.0000	0.0000	0.0000	0.0000	0.0000	0.0006	0.0000	0.1245
450	0.0000	0.0000	0.0000	0.0000	0.0000	0.0000	0.0000	0.0000	0.0000	0.0000	0.0016	0.0000	0.1236
500	0.0000	0.0000	0.0000	0.0000	0.0000	0.0000	0.0000	0.0000	0.0000	0.0000	0.0037	0.0000	0.1217
550	0.0000	0.0000	0.0000	0.0000	0.0000	0.0000	0.0000	0.0000	0.0000	0.0000	0.0072	0.0000	0.1187
600	0.0000	0.0000	0.0000	0.0000	0.0000	0.0001	0.0000	0.0000	0.0000	0.0000	0.0123	0.0000	0.1142
650	0.0000	0.0000	0.0000	0.0000	0.0000	0.0003	0.0000	0.0000	0.0000	0.0000	0.0189	0.0000	0.1083
700	0.0001	0.0000	0.0000	0.0000	0.0000	0.0007	0.0000	0.0000	0.0000	0.0000	0.0268	0.0000	0.1011
750	0.0003	0.0000	0.0000	0.0000	0.0000	0.0015	0.0000	0.0000	0.0000	0.0000	0.0355	0.0000	0.0930
800	0.0009	0.0000	0.0000	0.0000	0.0000	0.0028	0.0000	0.0000	0.0000	0.0000	0.0443	0.0000	0.0842
850	0.0020	0.0000	0.0001	0.0000	0.0000	0.0049	0.0000	0.0000	0.0000	0.0000	0.0527	0.0000	0.0752
900	0.0040	0.0000	0.0003	0.0000	0.0000	0.0080	0.0000	0.0000	0.0001	0.0000	0.0601	0.0000	0.0662
950	0.0076	0.0000	0.0006	0.0000	0.0001	0.0121	0.0000	0.0000	0.0002	0.0000	0.0659	0.0000	0.0574
1000	0.0136	0.0000	0.0013	0.0000	0.0001	0.0172	0.0000	0.0000	0.0002	0.0001	0.0698	0.0000	0.0489
1050	0.0230	0.0001	0.0024	0.0000	0.0003	0.0234	0.0000	0.0000	0.0003	0.0001	0.0713	0.0000	0.0408
1100	0.0374	0.0001	0.0041	0.0000	0.0005	0.0302	0.0000	0.0000	0.0005	0.0002	0.0701	0.0000	0.0330
1150	0.0586	0.0003	0.0069	0.0000	0.0010	0.0372	0.0000	0.0000	0.0006	0.0003	0.0657	0.0000	0.0257
1200	0.0884	0.0005	0.0108	0.0000	0.0016	0.0433	0.0000	0.0000	0.0008	0.0005	0.0582	0.0000	0.0189
1250	0.1279	0.0007	0.0160	0.0000	0.0025	0.0472	0.0001	0.0000	0.0008	0.0008	0.0478	0.0000	0.0129
1300	0.1760	0.0011	0.0220	0.0000	0.0035	0.0475	0.0001	0.0000	0.0008	0.0010	0.0359	0.0000	0.0081
1350	0.2276	0.0015	0.0280	0.0000	0.0045	0.0438	0.0001	0.0000	0.0008	0.0011	0.0245	0.0000	0.0045
1400	0.2760	0.0018	0.0330	0.0000	0.0053	0.0372	0.0001	0.0000	0.0006	0.0011	0.0152	0.0000	0.0023
1450	0.3162	0.0021	0.0365	0.0000	0.0057	0.0296	0.0000	0.0000	0.0005	0.0010	0.0089	0.0000	0.0011
